# Supplementary material for: Insights into the Microbiome and Antibiotic Resistance Genes from Hospital Environmental Surfaces: A Prime Source of Antimicrobial Resistance
Source: Antibiotics (Basel). 2024 Jan 26;13(2):127. doi: 10.3390/antibiotics13020127 (PMC10885873; doi:10.3390/antibiotics13020127)
Supplement: Supplementary file 1 [file antibiotics-13-00127-s001.zip]

Archive with 1 entries (1 files):
- antibiotics-2811109-supplementary.pdf
